# Supplementary material for: Successful survival, growth, and reproductive potential of quagga mussels in low calcium lake water: is there uncertainty of establishment risk?
Source: PeerJ. 2015 Nov 3;3:e1276. doi: 10.7717/peerj.1276 (PMC4636400; doi:10.7717/peerj.1276)
Supplement: Supplemental Information 1 [file peerj-03-1276-s001.xlsx]

## Sheet: Adult Growth rates
Water
Tahoe Cave Rock	-0.011	-0.013	-0.009	-0.01	-0.01	-0.048	-0.006	-0.015	-0.012	-0.006	*	*	*	*	*	*	*	*	*
Tahoe Keys	0.034	0.022	0.048	0.047	0.044	0.042	0.046	0.05	0.032	0.019	0.068	0.047	0.033	0.02	0.065	0.038	0.026	*	*
Tahoe Ca amended 15 ppm	0.026	0.089	0.102	0.105	0.074	0.091	0.037	0.073	0.086	0.026	0.048	0.063	0.028	0.072	0.042	0.102	0.053	0.055	0.091
Tahoe Ca amended 21 ppm	0.031	0.069	0.105	0.033	0.039	0.043	0.069	0.056	0.073	0.027	0.048	0.047	0.055	0.083	0.045	0.019	0.047	0.077	*
Tahoe Ca amended 24 ppm	0.049	0.011	0.065	0.036	0.011	0.031	0.032	0.033	0.055	0.11	0.022	0.098	0.079	0.039	0.024	0.061	*	*	*
Tahoe Ca amended 29 ppm	*	*	*	*	*	*	*	*	*	*	*	*	*	*	*	*	*	*	*
Tahoe Ca amended 32 ppm	0.111	0.073	0.05	0.032	0.042	0.055	0.026	0.041	0.06	0.026	0.045	0.091	0.031	0.099	0.045	0.076	0.071	0.037	*
Tahoe Ca amended 34 ppm	*	*	*	*	*	*	*	*	*	*	*	*	*	*	*	*	*	*	*
Mead	0.004	-0.0004	0.005	-0.002	0.009	0.005	0.007	-0.0003	0.012	-0.004	-0.002	0.002	-0.008	0.003	-0.002	-0.006	0.012	-0.002	-0.003

## Sheet: Veliger Growth rates
Water
Tahoe Cave Rock	*	*	*	*
Tahoe Keys	0.335	0.081	*	*
Tahoe Ca amended 15 ppm	*	*	*	*
Tahoe Ca amended 21 ppm	0.305	0.062	0.029	*
Tahoe Ca amended 24 ppm	*	*	*	*
Tahoe Ca amended 29 ppm	0.091	0.151	0.133	*
Tahoe Ca amended 32 ppm	*	*	*	*
Tahoe Ca amended 34 ppm	0.115	0.137	0.083	0.198
Mead	0.167	0.143	0.028	0.216

## Sheet: Adult Time Series Analysis
Day	9 ppm Ca	12 ppm Ca	15 ppm Ca	21 ppm Ca	24 ppm Ca	32 ppm Ca	72 ppm Ca
0	20	20	20	20	20	20	20
1	20	20	20	20	20	20	20
2	20	20	20	20	20	20	20
3	20	20	20	20	20	20	20
4	20	20	20	20	20	20	20
5	20	20	20	20	20	20	20
6	20	20	20	20	20	20	20
7	20	20	20	20	20	20	20
8	20	20	20	20	20	20	20
9	20	20	20	20	20	20	20
10	20	20	20	20	20	20	20
11	20	20	20	20	20	20	20
12	20	20	20	20	20	20	20
13	20	20	20	20	20	20	20
14	18	20	20	20	20	20	20
15	18	20	20	20	20	20	20
16	17	20	20	20	18	20	20
17	17	20	20	20	18	20	20
18	17	20	20	20	18	20	20
19	17	20	20	20	18	20	20
20	17	20	20	20	17	20	20
21	17	20	20	20	17	20	20
22	17	20	20	19	17	20	20
23	17	20	20	19	17	20	20
24	17	20	20	19	17	20	20
25	17	20	20	19	17	20	20
26	17	20	20	19	17	20	20
27	17	20	20	19	17	20	20
28	17	20	20	19	17	20	20
29	17	20	20	19	17	20	20
30	17	20	20	19	17	19	20
31	17	20	20	19	17	19	20
32	17	20	20	19	17	19	20
33	16	20	20	19	17	19	20
34	16	20	20	19	17	19	20
35	16	20	20	19	17	19	20
36	16	20	20	19	17	19	20
37	16	20	20	19	17	19	20
38	16	20	20	19	17	19	20
39	16	20	20	19	17	19	20
40	16	19	20	19	17	19	20
41	16	19	20	19	17	19	20
42	16	19	20	19	16	19	20
43	16	19	20	19	16	19	20
44	16	19	19	19	16	19	20
45	16	19	19	19	16	19	20
46	16	19	19	19	16	19	20
47	16	19	19	19	16	19	20
48	16	19	19	19	16	18	20
49	16	19	19	19	16	18	20
50	16	19	19	19	16	18	20
51	16	19	19	19	16	18	20
52	15	19	19	19	16	18	20
53	15	19	19	19	16	18	20
54	15	19	19	19	16	18	20
55	15	19	19	19	16	18	20
56	15	19	19	19	16	18	20
57	15	19	19	19	16	18	20
58	15	18	19	19	16	18	20
59	15	18	19	19	16	18	20
60	15	18	19	18	16	18	20
61	15	18	19	18	16	18	20
62	15	18	19	18	16	18	20
63	15	18	19	18	16	18	20
64	15	18	19	18	16	18	20
65	15	18	19	18	16	18	20
66	15	18	19	18	16	18	20
67	15	18	19	18	16	18	20
68	15	18	19	18	16	18	20
69	15	18	19	18	16	18	20
70	15	18	19	18	16	18	20
71	15	18	19	18	16	18	20
72	14	18	19	18	16	18	20
73	14	18	19	18	16	18	20
74	14	18	19	18	16	18	20
75	14	18	19	18	16	18	20
76	13	17	19	18	16	18	20
77	13	17	19	18	16	18	20
78	13	17	19	18	16	18	20
79	13	17	19	18	16	18	20
80	13	17	19	18	16	18	19
81	13	17	19	18	16	18	19
82	12	17	19	18	16	18	19
83	12	17	19	18	16	18	19
84	12	17	19	18	16	18	19
85	12	17	19	18	16	18	19
86	12	17	19	18	16	18	19
87	12	17	19	18	16	18	19
88	11	17	19	18	16	18	19
89	11	17	19	18	16	18	19
90	7	16	19	18	16	18	19
91	*	16	19	18	*	*	*
Total Dead	13	4	1	2	4	2	1
% Surviving	35	80	95	90	80	90	95

## Sheet: Adult Survival
Survival	Ca	Stage
1	12	Adult
1	12	Adult
1	12	Adult
1	12	Adult
0	12	Adult
0	12	Adult
1	12	Adult
1	12	Adult
1	12	Adult
0	12	Adult
1	12	Adult
1	12	Adult
1	12	Adult
1	12	Adult
1	12	Adult
0	12	Adult
1	12	Adult
1	12	Adult
1	12	Adult
1	12	Adult
1	15	Adult
1	15	Adult
1	15	Adult
1	15	Adult
1	15	Adult
1	15	Adult
1	15	Adult
1	15	Adult
1	15	Adult
1	15	Adult
1	15	Adult
1	15	Adult
1	15	Adult
1	15	Adult
1	15	Adult
1	15	Adult
1	15	Adult
1	15	Adult
1	15	Adult
0	15	Adult
1	21	Adult
0	21	Adult
1	21	Adult
1	21	Adult
1	21	Adult
0	21	Adult
1	21	Adult
1	21	Adult
1	21	Adult
1	21	Adult
1	21	Adult
1	21	Adult
1	21	Adult
1	21	Adult
1	21	Adult
1	21	Adult
1	21	Adult
1	21	Adult
1	21	Adult
1	21	Adult
1	9	Adult
1	9	Adult
0	9	Adult
1	9	Adult
1	9	Adult
1	9	Adult
0	9	Adult
1	9	Adult
1	9	Adult
0	9	Adult
1	9	Adult
0	9	Adult
1	9	Adult
1	9	Adult
1	9	Adult
0	9	Adult
0	9	Adult
0	9	Adult
0	9	Adult
0	9	Adult
1	24	Adult
1	24	Adult
1	24	Adult
1	24	Adult
0	24	Adult
1	24	Adult
1	24	Adult
1	24	Adult
1	24	Adult
1	24	Adult
1	24	Adult
0	24	Adult
1	24	Adult
1	24	Adult
0	24	Adult
1	24	Adult
1	24	Adult
1	24	Adult
0	24	Adult
1	24	Adult
1	32	Adult
1	32	Adult
1	32	Adult
1	32	Adult
1	32	Adult
1	32	Adult
0	32	Adult
1	32	Adult
1	32	Adult
1	32	Adult
1	32	Adult
1	32	Adult
1	32	Adult
1	32	Adult
1	32	Adult
1	32	Adult
0	32	Adult
1	32	Adult
1	32	Adult
1	32	Adult
1	72	Adult
1	72	Adult
1	72	Adult
1	72	Adult
1	72	Adult
1	72	Adult
1	72	Adult
1	72	Adult
1	72	Adult
1	72	Adult
1	72	Adult
0	72	Adult
1	72	Adult
1	72	Adult
1	72	Adult
1	72	Adult
1	72	Adult
1	72	Adult
1	72	Adult
1	72	Adult

## Sheet: Veliger Survival
Survival	Ca	Stage	Replicate
0	12	Veliger	1
0	12	Veliger	1
1	12	Veliger	1
1	12	Veliger	1
1	12	Veliger	1
0	12	Veliger	2
0	12	Veliger	2
1	12	Veliger	2
1	12	Veliger	2
1	12	Veliger	2
0	12	Veliger	3
0	12	Veliger	3
0	12	Veliger	3
0	12	Veliger	3
0	12	Veliger	3
0	12	Veliger	4
0	12	Veliger	4
0	12	Veliger	4
0	12	Veliger	4
0	12	Veliger	4
0	21	Veliger	1
0	21	Veliger	1
0	21	Veliger	1
1	21	Veliger	1
1	21	Veliger	1
0	21	Veliger	2
0	21	Veliger	2
0	21	Veliger	2
0	21	Veliger	2
1	21	Veliger	2
0	21	Veliger	3
0	21	Veliger	3
1	21	Veliger	3
1	21	Veliger	3
1	21	Veliger	3
0	21	Veliger	4
0	21	Veliger	4
0	21	Veliger	4
1	21	Veliger	4
1	21	Veliger	4
0	29	Veliger	1
0	29	Veliger	1
1	29	Veliger	1
1	29	Veliger	1
1	29	Veliger	1
0	29	Veliger	2
0	29	Veliger	2
0	29	Veliger	2
0	29	Veliger	2
1	29	Veliger	2
0	29	Veliger	3
0	29	Veliger	3
1	29	Veliger	3
1	29	Veliger	3
1	29	Veliger	3
0	29	Veliger	4
0	29	Veliger	4
1	29	Veliger	4
1	29	Veliger	4
1	29	Veliger	4
0	34	Veliger	1
0	34	Veliger	1
1	34	Veliger	1
1	34	Veliger	1
1	34	Veliger	1
0	34	Veliger	2
0	34	Veliger	2
1	34	Veliger	2
1	34	Veliger	2
1	34	Veliger	2
0	34	Veliger	3
1	34	Veliger	3
1	34	Veliger	3
1	34	Veliger	3
1	34	Veliger	3
0	34	Veliger	4
0	34	Veliger	4
1	34	Veliger	4
1	34	Veliger	4
1	34	Veliger	4
1	72	Veliger	1
1	72	Veliger	1
1	72	Veliger	1
1	72	Veliger	1
1	72	Veliger	1
1	72	Veliger	2
1	72	Veliger	2
1	72	Veliger	2
1	72	Veliger	2
1	72	Veliger	2
1	72	Veliger	3
1	72	Veliger	3
1	72	Veliger	3
1	72	Veliger	3
0	72	Veliger	3
1	72	Veliger	4
1	72	Veliger	4
1	72	Veliger	4
1	72	Veliger	4
1	72	Veliger	4
